# Supplementary material for: Cortical HFS-Induced Neo-Hebbian Local Plasticity Enhances Efferent Output Signal and Strengthens Afferent Input Connectivity
Source: eNeuro. 2025 Feb 3;12(2):ENEURO.0045-24.2024. doi: 10.1523/ENEURO.0045-24.2024 (PMC11810566; doi:10.1523/ENEURO.0045-24.2024)
Supplement: Extended Data 1 — This MATLAB script is designed to process and analyze the stimulus-induced neural responses in the form of fEPSPs recorded during electrophysiological experiments. It calculates the slope or amplitude of these fEPSPs to quantify synaptic strength and response dynamics. Download Extended Data 1, ZIP file. [file eneuro-12-ENEURO.0045-24.2024-s009.zip]

Archive with 6 entries (6 files):
- TDT_reading_ver_3_01.fig
- TDT_reading_ver_3_01.m
- TDT2mat.m
- TDTdigitalfilter.m
- waveform_draw.fig
- waveform_draw.m
