# Supplementary material for: Cortical HFS-Induced Neo-Hebbian Local Plasticity Enhances Efferent Output Signal and Strengthens Afferent Input Connectivity
Source: eNeuro. 2025 Feb 3;12(2):ENEURO.0045-24.2024. doi: 10.1523/ENEURO.0045-24.2024 (PMC11810566; doi:10.1523/ENEURO.0045-24.2024)
Supplement: Extended Data 1 — This MATLAB script is designed to process and analyze the stimulus-induced neural responses in the form of fEPSPs recorded during electrophysiological experiments. It calculates the slope or amplitude of these fEPSPs to quantify synaptic strength and response dynamics. Download Extended Data 1, ZIP file. [file eneuro-12-ENEURO.0045-24.2024-s009.zip › TDT_reading_ver_3_01.m]

function varargout = TDT_reading_ver_3_01(varargin)
% TDT_READING_VER_3_01 MATLAB code for TDT_reading_ver_3_01.fig
%      TDT_READING_VER_3_01, by itself, creates a new TDT_READING_VER_3_01 or raises the existing
%      singleton*.
%
%      H = TDT_READING_VER_3_01 returns the handle to a new TDT_READING_VER_3_01 or the handle to
%      the existing singleton*.
%
%      TDT_READING_VER_3_01('CALLBACK',hObject,eventData,handles,...) calls the local
%      function named CALLBACK in TDT_READING_VER_3_01.M with the given input arguments.
%
%      TDT_READING_VER_3_01('Property','Value',...) creates a new TDT_READING_VER_3_01 or raises the
%      existing singleton*.  Starting from the left, property value pairs are
%      applied to the GUI before TDT_reading_ver_3_01_OpeningFcn gets called.  An
%      unrecognized property name or invalid value makes property application
%      stop.  All inputs are passed to TDT_reading_ver_3_01_OpeningFcn via varargin.
%
%      *See GUI Options on GUIDE's Tools menu.  Choose "GUI allows only one
%      instance to run (singleton)".
%
% See also: GUIDE, GUIDATA, GUIHANDLES

% Edit the above text to modify the response to help TDT_reading_ver_3_01

% Last Modified by GUIDE v2.5 22-Dec-2017 12:02:15

% Begin initialization code - DO NOT EDIT
gui_Singleton = 1;
gui_State = struct('gui_Name',       mfilename, ...
                   'gui_Singleton',  gui_Singleton, ...
                   'gui_OpeningFcn', @TDT_reading_ver_3_01_OpeningFcn, ...
                   'gui_OutputFcn',  @TDT_reading_ver_3_01_OutputFcn, ...
                   'gui_LayoutFcn',  [] , ...
                   'gui_Callback',   []);
if nargin && ischar(varargin{1})
    gui_State.gui_Callback = str2func(varargin{1});
end

if nargout
    [varargout{1:nargout}] = gui_mainfcn(gui_State, varargin{:});
else
    gui_mainfcn(gui_State, varargin{:});
end
% End initialization code - DO NOT EDIT


% --- Executes just before TDT_reading_ver_3_01 is made visible.
function TDT_reading_ver_3_01_OpeningFcn(hObject, eventdata, handles, varargin)
% This function has no output args, see OutputFcn.
% hObject    handle to figure
% eventdata  reserved - to be defined in a future version of MATLAB
% handles    structure with handles and user data (see GUIDATA)
% varargin   command line arguments to TDT_reading_ver_3_01 (see VARARGIN)

% Choose default command line output for TDT_reading_ver_3_01
handles.output = hObject;

% Update handles structure
guidata(hObject, handles);

% UIWAIT makes TDT_reading_ver_3_01 wait for user response (see UIRESUME)
% uiwait(handles.figure1);


% --- Outputs from this function are returned to the command line.
function varargout = TDT_reading_ver_3_01_OutputFcn(hObject, eventdata, handles) 
% varargout  cell array for returning output args (see VARARGOUT);
% hObject    handle to figure
% eventdata  reserved - to be defined in a future version of MATLAB
% handles    structure with handles and user data (see GUIDATA)

% Get default command line output from handles structure
varargout{1} = handles.output;


% --- Executes on button press in pushbutton1.
function pushbutton1_Callback(hObject, eventdata, handles)
% hObject    handle to pushbutton1 (see GCBO)
% eventdata  reserved - to be defined in a future version of MATLAB
% handles    structure with handles and user data (see GUIDATA)

% Get tank and block information
MyPath=get(handles.Path,'String');
MyTank=get(handles.Tank,'String');
MyBlock=get(handles.Block,'String');
MyBlock_after=get(handles.AfterBlock,'String');
after = 0;
if length(MyBlock_after) > 5
    after = 1;
end

% Get channel(s) information
Channel=get(handles.ChannelNum,'String');
comma_pos = strfind(Channel,',');
comma_pos = [0,comma_pos,length(Channel)+1];
Channel_Num = length(comma_pos)-1;
MyChannel = zeros(1,Channel_Num);
for ii=1:Channel_Num
    first=comma_pos(ii)+1;
    last=comma_pos(ii+1)-1;
    MyChannel(ii)=str2num(Channel(first:last));
end

%Get average scale information
average_scale=str2num(get(handles.AverScale,'String'));

%Get event information
Event=get(handles.EventName,'String');
comma_pos = strfind(Event,',');
comma_pos = [0,comma_pos,length(Event)+1];
Event_Num = length(comma_pos)-1;
MyEvent = cell(1,Event_Num);
for ii=1:Event_Num
    first=comma_pos(ii)+1;
    last=comma_pos(ii+1)-1;
    MyEvent{ii}=Event(first:last);
end

%Get all the data and filter them. Then the waveform is pass to the waveform_draw GUI 
data=cell(Channel_Num,Event_Num);
data_after=cell(Channel_Num,Event_Num);
average_waveform_after = {};
cutOffFreq_H=str2num(get(handles.Filter_High,'String'));	% Cutoff frequency
cutOffFreq_L=str2num(get(handles.Filter_Low,'String'));
for jj=1:Event_Num
    for ii=1:Channel_Num    
        data{ii,jj}=TDT2mat([MyPath,MyTank],MyBlock,'TYPE',{'snips'},'STORE',MyEvent{jj},'CHANNEL',MyChannel(ii));
        clc
        data{ii,jj}=getfield(data{ii,jj}.snips,MyEvent{jj});
        data{ii,jj}=TDTdigitalfilter(data{ii,jj},[cutOffFreq_L,cutOffFreq_H],'LFP');
        temp_data = data{ii,jj}.data; % single channel&event data
        temp_data = temp_data';
        trial_adjust = floor(size(temp_data,2)/average_scale)*average_scale; % make sure the trial num can be divided by average_scale
        temp_data = temp_data(:,1:trial_adjust);
        
        datasize=size(temp_data);
        average_waveform=zeros(datasize(1),datasize(2)/average_scale);
        for kk=1:datasize(1)
            aa=reshape(temp_data(kk,:),average_scale,datasize(2)/average_scale);
            average_waveform(kk,:)=mean(aa,1);
        end
        
        if after == 1
            data_after{ii,jj}=TDT2mat([MyPath,MyTank],MyBlock_after,'TYPE',{'snips'},'STORE',MyEvent{jj},'CHANNEL',MyChannel(ii));
            clc
            data_after{ii,jj}=getfield(data_after{ii,jj}.snips,MyEvent{jj});
            data_after{ii,jj}=TDTdigitalfilter(data_after{ii,jj},[cutOffFreq_L,cutOffFreq_H],'LFP');
            temp_data = data_after{ii,jj}.data; % single channel&event data
            temp_data = temp_data';
            trial_adjust = floor(size(temp_data,2)/average_scale)*average_scale; % make sure the trial num can be divided by average_scale
            temp_data = temp_data(:,1:trial_adjust);
        
            datasize=size(temp_data);
            average_waveform_after=zeros(datasize(1),datasize(2)/average_scale);
            for kk=1:datasize(1)
                aa=reshape(temp_data(kk,:),average_scale,datasize(2)/average_scale);
                average_waveform_after(kk,:)=mean(aa,1);
            end
            setappdata(0,'data_after',average_waveform_after)
            filename = [MyTank,'_',MyBlock,'_',MyBlock_after,'_',MyEvent{jj},'_Ch',num2str(MyChannel(ii))];
        else
            filename = [MyTank,'_',MyBlock,'_',MyEvent{jj},'_Ch',num2str(MyChannel(ii))];
    
        end
        setappdata(0,'filename',filename)
        setappdata(0,'after',after)
        setappdata(0,'data',average_waveform)
        setappdata(0,'Channel',MyChannel(ii))
        setappdata(0,'Event',MyEvent{jj})
        %setappdata(0,'Samplerate',data{ii,jj}.fs)
        setappdata(0,'Samplerate', 24414.062500)
        waveform_draw
    end
end

guidata(hObject,handles);


function Tank_Callback(hObject, eventdata, handles)
% hObject    handle to Tank (see GCBO)
% eventdata  reserved - to be defined in a future version of MATLAB
% handles    structure with handles and user data (see GUIDATA)

% Hints: get(hObject,'String') returns contents of Tank as text
%        str2double(get(hObject,'String')) returns contents of Tank as a double


% --- Executes during object creation, after setting all properties.
function Tank_CreateFcn(hObject, eventdata, handles)
% hObject    handle to Tank (see GCBO)
% eventdata  reserved - to be defined in a future version of MATLAB
% handles    empty - handles not created until after all CreateFcns called

% Hint: edit controls usually have a white background on Windows.
%       See ISPC and COMPUTER.
if ispc && isequal(get(hObject,'BackgroundColor'), get(0,'defaultUicontrolBackgroundColor'))
    set(hObject,'BackgroundColor','white');
end


function Block_Callback(hObject, eventdata, handles)
% hObject    handle to Block (see GCBO)
% eventdata  reserved - to be defined in a future version of MATLAB
% handles    structure with handles and user data (see GUIDATA)

% Hints: get(hObject,'String') returns contents of Block as text
%        str2double(get(hObject,'String')) returns contents of Block as a double


% --- Executes during object creation, after setting all properties.
function Block_CreateFcn(hObject, eventdata, handles)
% hObject    handle to Block (see GCBO)
% eventdata  reserved - to be defined in a future version of MATLAB
% handles    empty - handles not created until after all CreateFcns called

% Hint: edit controls usually have a white background on Windows.
%       See ISPC and COMPUTER.
if ispc && isequal(get(hObject,'BackgroundColor'), get(0,'defaultUicontrolBackgroundColor'))
    set(hObject,'BackgroundColor','white');
end


function AverScale_Callback(hObject, eventdata, handles)
% hObject    handle to AverScale (see GCBO)
% eventdata  reserved - to be defined in a future version of MATLAB
% handles    structure with handles and user data (see GUIDATA)

% Hints: get(hObject,'String') returns contents of AverScale as text
%        str2double(get(hObject,'String')) returns contents of AverScale as a double


% --- Executes during object creation, after setting all properties.
function AverScale_CreateFcn(hObject, eventdata, handles)
% hObject    handle to AverScale (see GCBO)
% eventdata  reserved - to be defined in a future version of MATLAB
% handles    empty - handles not created until after all CreateFcns called

% Hint: edit controls usually have a white background on Windows.
%       See ISPC and COMPUTER.
if ispc && isequal(get(hObject,'BackgroundColor'), get(0,'defaultUicontrolBackgroundColor'))
    set(hObject,'BackgroundColor','white');
end


function ChannelNum_Callback(hObject, eventdata, handles)
% hObject    handle to ChannelNum (see GCBO)
% eventdata  reserved - to be defined in a future version of MATLAB
% handles    structure with handles and user data (see GUIDATA)

% Hints: get(hObject,'String') returns contents of ChannelNum as text
%        str2double(get(hObject,'String')) returns contents of ChannelNum as a double


% --- Executes during object creation, after setting all properties.
function ChannelNum_CreateFcn(hObject, eventdata, handles)
% hObject    handle to ChannelNum (see GCBO)
% eventdata  reserved - to be defined in a future version of MATLAB
% handles    empty - handles not created until after all CreateFcns called

% Hint: edit controls usually have a white background on Windows.
%       See ISPC and COMPUTER.
if ispc && isequal(get(hObject,'BackgroundColor'), get(0,'defaultUicontrolBackgroundColor'))
    set(hObject,'BackgroundColor','white');
end


function EventName_Callback(hObject, eventdata, handles)
% hObject    handle to EventName (see GCBO)
% eventdata  reserved - to be defined in a future version of MATLAB
% handles    structure with handles and user data (see GUIDATA)

% Hints: get(hObject,'String') returns contents of EventName as text
%        str2double(get(hObject,'String')) returns contents of EventName as a double


% --- Executes during object creation, after setting all properties.
function EventName_CreateFcn(hObject, eventdata, handles)
% hObject    handle to EventName (see GCBO)
% eventdata  reserved - to be defined in a future version of MATLAB
% handles    empty - handles not created until after all CreateFcns called

% Hint: edit controls usually have a white background on Windows.
%       See ISPC and COMPUTER.
if ispc && isequal(get(hObject,'BackgroundColor'), get(0,'defaultUicontrolBackgroundColor'))
    set(hObject,'BackgroundColor','white');
end


function Filter_Low_Callback(hObject, eventdata, handles)
% hObject    handle to Filter_Low (see GCBO)
% eventdata  reserved - to be defined in a future version of MATLAB
% handles    structure with handles and user data (see GUIDATA)

% Hints: get(hObject,'String') returns contents of Filter_Low as text
%        str2double(get(hObject,'String')) returns contents of Filter_Low as a double


% --- Executes during object creation, after setting all properties.
function Filter_Low_CreateFcn(hObject, eventdata, handles)
% hObject    handle to Filter_Low (see GCBO)
% eventdata  reserved - to be defined in a future version of MATLAB
% handles    empty - handles not created until after all CreateFcns called

% Hint: edit controls usually have a white background on Windows.
%       See ISPC and COMPUTER.
if ispc && isequal(get(hObject,'BackgroundColor'), get(0,'defaultUicontrolBackgroundColor'))
    set(hObject,'BackgroundColor','white');
end


function Filter_High_Callback(hObject, eventdata, handles)
% hObject    handle to Filter_High (see GCBO)
% eventdata  reserved - to be defined in a future version of MATLAB
% handles    structure with handles and user data (see GUIDATA)

% Hints: get(hObject,'String') returns contents of Filter_High as text
%        str2double(get(hObject,'String')) returns contents of Filter_High as a double


% --- Executes during object creation, after setting all properties.
function Filter_High_CreateFcn(hObject, eventdata, handles)
% hObject    handle to Filter_High (see GCBO)
% eventdata  reserved - to be defined in a future version of MATLAB
% handles    empty - handles not created until after all CreateFcns called

% Hint: edit controls usually have a white background on Windows.
%       See ISPC and COMPUTER.
if ispc && isequal(get(hObject,'BackgroundColor'), get(0,'defaultUicontrolBackgroundColor'))
    set(hObject,'BackgroundColor','white');
end


function AfterBlock_Callback(hObject, eventdata, handles)
% hObject    handle to AfterBlock (see GCBO)
% eventdata  reserved - to be defined in a future version of MATLAB
% handles    structure with handles and user data (see GUIDATA)

% Hints: get(hObject,'String') returns contents of AfterBlock as text
%        str2double(get(hObject,'String')) returns contents of AfterBlock as a double


% --- Executes during object creation, after setting all properties.
function AfterBlock_CreateFcn(hObject, eventdata, handles)
% hObject    handle to AfterBlock (see GCBO)
% eventdata  reserved - to be defined in a future version of MATLAB
% handles    empty - handles not created until after all CreateFcns called

% Hint: edit controls usually have a white background on Windows.
%       See ISPC and COMPUTER.
if ispc && isequal(get(hObject,'BackgroundColor'), get(0,'defaultUicontrolBackgroundColor'))
    set(hObject,'BackgroundColor','white');
end


function Path_Callback(hObject, eventdata, handles)
% hObject    handle to Path (see GCBO)
% eventdata  reserved - to be defined in a future version of MATLAB
% handles    structure with handles and user data (see GUIDATA)

% Hints: get(hObject,'String') returns contents of Path as text
%        str2double(get(hObject,'String')) returns contents of Path as a double


% --- Executes during object creation, after setting all properties.
function Path_CreateFcn(hObject, eventdata, handles)
% hObject    handle to Path (see GCBO)
% eventdata  reserved - to be defined in a future version of MATLAB
% handles    empty - handles not created until after all CreateFcns called

% Hint: edit controls usually have a white background on Windows.
%       See ISPC and COMPUTER.
if ispc && isequal(get(hObject,'BackgroundColor'), get(0,'defaultUicontrolBackgroundColor'))
    set(hObject,'BackgroundColor','white');
end
