# Supplementary material for: Cortical HFS-Induced Neo-Hebbian Local Plasticity Enhances Efferent Output Signal and Strengthens Afferent Input Connectivity
Source: eNeuro. 2025 Feb 3;12(2):ENEURO.0045-24.2024. doi: 10.1523/ENEURO.0045-24.2024 (PMC11810566; doi:10.1523/ENEURO.0045-24.2024)
Supplement: Extended Data 1 — This MATLAB script is designed to process and analyze the stimulus-induced neural responses in the form of fEPSPs recorded during electrophysiological experiments. It calculates the slope or amplitude of these fEPSPs to quantify synaptic strength and response dynamics. Download Extended Data 1, ZIP file. [file eneuro-12-ENEURO.0045-24.2024-s009.zip › TDT2mat.m]

function data = TDT2mat(tank, block, varargin)
%TDT2MAT  TDT tank data extraction.
%   data = TDT2mat(TANK, BLOCK), where TANK and BLOCK are strings, retrieve
%   all data from specified block in struct format.
%
%   data = TDT2mat(BLOCKPATH), where BLOCKPATH is the folder location of 
%   the block
%
%   data.epocs      contains all epoc store data (onsets, offsets, values)
%   data.snips      contains all snippet store data (timestamps, channels,
%                   raw data, and sampling rate)
%   data.streams    contains all continuous data (sampling rate and raw
%                   data)
%   data.scalars    contains all scalar data (samples and timestamps)
%   data.info       contains additional information about the block
%
%   data = TDT2mat(TANK, BLOCK,'parameter',value,...)
%
%   'parameter', value pairs
%      'SERVER'     string, data tank server (default = 'Local')
%      'T1'         scalar, retrieve data starting at T1 (default = 0 for
%                       beginning of recording)
%      'T2'         scalar, retrieve data ending at T2 (default = 0 for end
%                       of recording). Can be negative to remove time from
%                       end of recording.
%      'SORTNAME'   string, specify sort ID to use when extracting snippets
%      'VERBOSE'    boolean, set to false to disable console output
%      'TYPE'       array of scalars or cell array of strings, specifies 
%                       what type of data stores to retrieve from the tank
%                   1: all (default)
%                   2: epocs
%                   3: snips
%                   4: streams
%                   5: scalars
%                   TYPE can also be cell array of any combination of 
%                       'epocs', 'streams', 'scalars', 'snips', 'all'
%                   examples:
%                       data = TDT2mat('MyTank','Block-1','TYPE',[1 2]);
%                           > returns only epocs and snips
%                       data = TDT2mat('MyTank','Block-1','TYPE',{'epocs','snips'});
%                           > returns only epocs and snips
%      'BITWISE'    string, specify an epoc store or scalar store that 
%                       contains individual bits packed into a 32-bit 
%                       integer. Onsets/offsets from individual bits will
%                       be extracted.
%      'RANGES'     array of valid time range column vectors
%      'NODATA'     boolean, only return timestamps, channels, and sort 
%                       codes for snippets, no waveform data (default = false)
%      'STORE'      string, specify a single stream store to extract
%      'CHANNEL'    integer, choose a single channel to extract from stream
%                       or snippet events (default = 0 for all channels).
%      'TTX'        COM.TTank_X object that is already connected to a tank/block
%

data = struct('epocs', [], 'snips', [], 'streams', [], 'scalars', []);

% defaults
T1       = 0;
T2       = 0;
RANGES   = [];
VERBOSE  = 1;
TYPE     = 1;
SORTNAME = 'TankSort';
SERVER   = 'Local';
NODATA   = false;
CHANNEL  = 0;
STORE    = '';
BITWISE  = '';
TTX      = [];

MAXEVENTS = 1e6;
MAXCHANNELS = 1024;

% put the slashes in the correct direction.
tank = strrep(tank, '/', '\');
if tank(end) == '\'
    tank(end) = [];
end
    
% if block wasn't passed, extract it from tank path
if mod(nargin, 2) == 1
    if exist('block', 'var')
        varargin = {block, varargin{:}};
    end
    sss = strfind(tank, filesep);
    block = tank(sss(end)+1:end);
    tank = tank(1:sss(end)-1);
end

% parse varargin
for i = 1:2:length(varargin)
    eval([upper(varargin{i}) '=varargin{i+1};']);
end

ALLOWED_TYPES = {'ALL','EPOCS','SNIPS','STREAMS','SCALARS'};

if iscell(TYPE)
    types = zeros(1, numel(TYPE));
    for i = 1:numel(TYPE)
        ind = find(strcmpi(ALLOWED_TYPES, TYPE{i}));
        if isempty(ind)
            error('Unrecognized type: %s\nAllowed types are: %s', TYPE{i}, sprintf('%s ', ALLOWED_TYPES{:}))
        end
        if ind == 1
            types = 1:5;
            break;
        end
        types(i) = ind;
    end
else
    if ~isnumeric(TYPE), error('TYPE must be a scalar, number vector, or cell array of strings'), end
    if TYPE == 1, types = 1:5; end
end
TYPE = unique(types);

ReadEventsOptions = 'ALL';
if NODATA, ReadEventsOptions = 'NODATA'; end
if ~isscalar(CHANNEL), error('CHANNEL must be a scalar'), end
if CHANNEL < 0, error('CHANNEL must be non-negative'), end
CHANNEL = int32(CHANNEL);

bUseOutsideTTX = ~isempty(TTX);

if ~bUseOutsideTTX
    % create TTankX object
    h = figure('Visible', 'off', 'HandleVisibility', 'off');
    try
        TTX = actxcontrol('TTank.X', 'Parent', h);
    catch ME
        if (strcmp(ME.identifier,'MATLAB:COM:InvalidProgid'))
            error(sprintf('TTankX ActiveX control not found.\nMake sure OpenDeveloper is installed, reboot your computer, and try again'));
        end
        rethrow(ME)
    end

    % connect to server
    if TTX.ConnectServer(SERVER, 'TDT2mat') ~= 1
        close(h)
        error(['Problem connecting to server: ' SERVER])
    end
    
    % open tank
    if TTX.OpenTank(tank, 'R') ~= 1
        TTX.ReleaseServer;
        close(h);
        error(['Problem opening tank: ' tank]);
    end

    % select block
    if TTX.SelectBlock(['~' block]) ~= 1
        block_name = TTX.QueryBlockName(0);
        block_ind = 1;
        while strcmp(block_name, '') == 0
            block_ind = block_ind+1;
            block_name = TTX.QueryBlockName(block_ind);
            if strcmp(block_name, block)
                error(['Block found, but problem selecting it: ' block]);
            end
        end
        error(['Block not found: ' block]);
    end
end

% set info fields
start = TTX.CurBlockStartTime;
stop = TTX.CurBlockStopTime;
total = stop-start;

if T2 < 0
    T2 = total + T2;
end

data.info.tankpath = TTX.GetTankItem(tank, 'PT');
data.info.blockname = block;
data.info.date = TTX.FancyTime(start, 'Y-O-D');
data.info.starttime = TTX.FancyTime(start, 'H:M:S');
data.info.stoptime = TTX.FancyTime(stop, 'H:M:S');
if stop > 0
    data.info.duration = TTX.FancyTime(total, 'H:M:S');
end
data.info.streamchannel = CHANNEL;
data.info.snipchannel = CHANNEL;

%data.info.notes = {};

%ind = 1;
%note = TTX.GetNote(ind);
%while ~strcmp(note, '')
%    data.info.notes{ind} = note;
%    ind = ind + 1;
%    note = TTX.GetNote(ind);
%end

if VERBOSE
    fprintf('\nTank Name:\t%s\n', tank);
    fprintf('Tank Path:\t%s\n', data.info.tankpath);
    fprintf('Block Name:\t%s\n', data.info.blockname);
    fprintf('Start Date:\t%s\n', data.info.date);
    fprintf('Start Time:\t%s\n', data.info.starttime);
    if stop > 0
        fprintf('Stop Time:\t%s\n', data.info.stoptime);
        fprintf('Total Time:\t%s\n', data.info.duration);
    else
        fprintf('==Block currently recording==\n');
    end
end

% set global tank server defaults
TTX.SetGlobalV('WavesMemLimit',1e7);
TTX.SetGlobalV('MaxReturn',MAXEVENTS);
TTX.SetGlobalV('T1', T1);
TTX.SetGlobalV('T2', T2);

ranges_size = size(RANGES,2);

if ranges_size > 0
    data.time_ranges = RANGES;
end

% parse stores
lStores = TTX.GetEventCodes(0);
for i = 1:length(lStores)
    name = TTX.CodeToString(lStores(i));
    if VERBOSE, fprintf('\nStore Name:\t%s\n', name); end
    varname = name;
    for ii = 1:numel(varname)
        if ii == 1
            if isstrprop(varname(ii), 'digit')
                varname(ii) = 'x';
            end
        end
        if ~isstrprop(varname(ii), 'alphanum')
            varname(ii) = '_';
        end
    end
    %TODO: use this instead in 2014+
    %varname = matlab.lang.makeValidName(name);
    if ~isvarname(name) && VERBOSE
        warning('%s is not a valid Matlab variable name, changing to %s', name, varname);
    end
    
    if ~strcmp(name, 'xWav')
        if TTX.GetCodeSpecs(lStores(i))
            type = TTX.EvTypeToString(TTX.EvType);
        else
            TTX.GetCodeSpecsLazy(lStores(i));
            type = TTX.EvTypeToString(TTX.EvType);
        end
        % catch RS4 header (33073)
        if bitand(TTX.EvType, 33025) == 33025, type = 'Stream'; end
    else
        type = 'Stream';
    end     
    
    if VERBOSE, fprintf('EvType:\t\t%s\n', type); end
    
    switch type
        case 'Strobe+'
            if ~any(TYPE==2), continue; end
            if VERBOSE, fprintf('Data Size:\t%d\n',TTX.EvDataSize), end
            
            if ranges_size > 0
                for ff = 1:ranges_size
                    d = TTX.GetEpocsV(name, RANGES(1, ff), RANGES(2, ff), MAXEVENTS)';
                    if ~any(isnan(d))
                        data.epocs.(varname).data{ff} = d(:,1);
                        data.epocs.(varname).onset{ff} = d(:,2);
                        %data.epocs.(name).note{ff} = zeros(size(d(:,2))); % TODO: fix
                        if d(:,3) == zeros(size(d(:,3)))
                            d(:,3) = [d(2:end,2); inf];
                        end
                        data.epocs.(name).offset{ff} = d(:,3);
                    end
                end
                if ~isfield(data.epocs, varname), continue; end
                data.epocs.(varname).data = cat(1, data.epocs.(varname).data{:});
                data.epocs.(varname).onset = cat(1, data.epocs.(varname).onset{:});
                data.epocs.(varname).offset = cat(1, data.epocs.(varname).offset{:});
                %data.epocs.(name).note = zeros(size(data.epocs.(name).offset)); % TODO: fix
                
                % get rid of Infs in middle of data set
                ind = strfind(data.epocs.(varname).offset', Inf);
                ind = ind(ind < size(data.epocs.(varname).offset,1));
                data.epocs.(varname).offset(ind) = data.epocs.(varname).onset(min(size(data.epocs.(varname).onset,1),ind+1));
            else
                d = TTX.GetEpocsV(name, T1, T2, MAXEVENTS)';
                if numel(d) == 1  % store exists but there are no timestamps (nan?)
                    data.epocs.(varname).data = d;
                    data.epocs.(varname).onset = d;
                    data.epocs.(varname).offset = d;
                    %data.epocs.(name).note = d; % TODO: check
                else
                    data.epocs.(varname).data = d(:,1);
                    data.epocs.(varname).onset = d(:,2);
                    if d(:,3) == zeros(size(d(:,3)))
                        d(:,3) = [d(2:end,2); inf];
                    end
                    data.epocs.(varname).offset = d(:,3);
                    %data.epocs.(name).note = zeros(size(d(:,3))); % TODO: default
                end
            end
            data.epocs.(varname).name = name;
        case 'Scalar'
            if ~any(TYPE==5), continue; end
            if VERBOSE, fprintf('Data Size:\t%d\n',TTX.EvDataSize), end
            if ranges_size > 0
                for ff = 1:ranges_size
                    TTX.SetGlobalV('T1', RANGES(1, ff));
                    TTX.SetGlobalV('T2', RANGES(2, ff));
                    
                    N = TTX.ReadEventsSimple(name);
                    if N > 0
                        data.scalars.(varname).data{ff} = TTX.ParseEvV(0, N)'';
                        data.scalars.(varname).ts{ff} = TTX.ParseEvInfoV(0, N, 6)'';
                        channels = TTX.ParseEvInfoV(0, N, 4)'';
                        
                        % reorganize data array by channel
                        maxchannel = max(channels);
                        newdata = zeros(maxchannel, numel(data.scalars.(varname).data{ff})/maxchannel);
                        for xx = 1:maxchannel
                            arr = data.scalars.(varname).data{ff};
                            newdata(xx,:) = arr(channels == xx);
                        end
                        data.scalars.(varname).data{ff} = newdata;
                        
                        % decimate timestamps, only use channel 1
                        os = data.scalars.(varname).ts{ff};
                        data.scalars.(varname).ts{ff} = os(channels == 1);
                        clear newdata;
                    end
                end
                % reset T1, T2
                TTX.SetGlobalV('T1', T1);
                TTX.SetGlobalV('T2', T2);
                
                if ~isfield(data.scalars, varname), continue; end
                data.scalars.(varname).data = cat(2, data.scalars.(varname).data{:});
                data.scalars.(varname).ts = cat(2, data.scalars.(varname).ts{:});
            else
                N = TTX.ReadEventsSimple(name);
                if N > 0
                    data.scalars.(varname).data = TTX.ParseEvV(0, N)'';
                    data.scalars.(varname).ts = TTX.ParseEvInfoV(0, N, 6)'';
                    channels = TTX.ParseEvInfoV(0, N, 4)'';
                    
                    % organize data by channel
                    maxchannel = max(channels);
                    newdata = zeros(maxchannel, numel(data.scalars.(varname).data)/maxchannel);
                    for xx = 1:maxchannel
                        newdata(xx,:) = data.scalars.(varname).data(channels == xx);
                    end
                    data.scalars.(varname).data = newdata;
                    
                    % decimate timestamps, only use channel 1
                    data.scalars.(varname).ts = data.scalars.(varname).ts(channels == 1);
                    clear newdata;
                end
            end
            if N > 0, data.scalars.(varname).name = name; end
        case 'Stream'
            if ~any(TYPE==4), continue; end
            if ~strcmp(STORE, '') && ~strcmp(STORE, name), continue; end
            if VERBOSE, fprintf('Samp Rate:\t%f\n',TTX.EvSampFreq), end
            
            % read some events to see how many channels there are
            N = TTX.ReadEventsV(10000, name, 0, 0, 0, 0, 'NODATA');
            if (N < 1), continue; end
            num_channels = max(TTX.ParseEvInfoV(0, N, 4));
            if VERBOSE, fprintf('Channels:\t%d\n', num_channels), end                

            % skip if we don't have this channel in the data store
            if CHANNEL > 0 && num_channels < CHANNEL
                continue
            end
            
            % loop through ranges, if there are any
            TTX.SetGlobalV('Channel', CHANNEL);
            if ranges_size > 0
                for ff = 1:ranges_size
                    TTX.SetGlobalV('T1', RANGES(1, ff));
                    TTX.SetGlobalV('T2', RANGES(2, ff));
                    d = TTX.ReadWavesV(name)';
                    if numel(d) > 1
                        data.streams.(varname).filtered{ff} = d;
                    end
                end
                % reset when done
                TTX.SetGlobalV('T1', T1);
                TTX.SetGlobalV('T2', T2);
                TTX.SetGlobalV('Channel', 0);
            else
                data.streams.(varname).data = TTX.ReadWavesV(name)';
                nancheck = numel(data.streams.(varname).data) == 1;
                if nancheck
                    chunk_size = 2;  % try chunk size 1/2 length
                    if T2 > 0
                        approx_length = ceil((T2-T1) * TTX.EvSampFreq); % samples
                    else
                        approx_length = ceil(total * TTX.EvSampFreq); % samples
                    end

                    try
                        data.streams.(varname).data = zeros(num_channels,approx_length);
                    catch ME
                        if (strcmp(ME.identifier,'MATLAB:nomem'))
                            error(sprintf(['Out of computer memory (RAM) to create stream store array.\n\n' ...
                                'Try using the ''T1'' and ''T2'' parameters to read only between thosetimestamps.\n' ...
                                '\tdata = TDT2mat(tank, block, ''T1'', 0, ''T2'', 100);\n\n' ...
                                'Or use the ''CHANNEL'' and/or ''STORE'' parameters to read a particular stream store and/or channel.\n' ...
                                '\tdata = TDT2mat(tank, block, ''STORE'', ''Wave'');\n' ...
                                '\tdata = TDT2mat(tank, block, ''STORE'', ''Wave'', ''CHANNEL'', 1);\n']));
                        end
                        rethrow(ME)
                    end
                end
                while nancheck
                    step_size = approx_length / TTX.EvSampFreq /chunk_size;
                    warning('ReadWavesV returned NaN for %s, attempting step size %.2f', name, step_size);
                    if step_size < 0.1, error('step size < .1 second, adjust WavesMemLimit'), end
                    ind = 1;
                    for c = 0:chunk_size-1
                        new_T1 = T1 + c*step_size;
                        new_T2 = T1 + (c+1)*step_size;
                        TTX.SetGlobalV('T1', new_T1);
                        TTX.SetGlobalV('T2', new_T2);
                        temp_data = TTX.ReadWavesV(name)';
                        nancheck = numel(temp_data) == 1;
                        if nancheck
                            break;
                        end
                        if CHANNEL ~= 0
                            data.streams.(varname).data(CHANNEL,ind:ind+size(temp_data,2)-1) = temp_data;
                        else
                            data.streams.(varname).data(:,ind:ind+size(temp_data,2)-1) = temp_data;
                        end
                        ind = ind + size(temp_data,2);
                    end
                    chunk_size = chunk_size * 2;
                end
                % reset when done
                TTX.SetGlobalV('T1', T1);
                TTX.SetGlobalV('T2', T2);
                TTX.SetGlobalV('Channel', 0);
            end
            data.streams.(varname).fs = TTX.EvSampFreq;
            data.streams.(varname).name = name;
            if CHANNEL ~= 0
                data.streams.(varname).channel = CHANNEL;
            end
        case 'Snip'
            if ~any(TYPE==3), continue; end
            if ~strcmp(STORE, '') && ~strcmp(STORE, name), continue; end
            if VERBOSE, fprintf('Samp Rate:\t%f\n',TTX.EvSampFreq), end
            if VERBOSE, fprintf('Data Size:\t%d\n',TTX.EvDataSize), end
            
            TTX.SetUseSortName(SORTNAME);
            
            if ranges_size > 0
                for ff = 1:ranges_size
                    N = TTX.ReadEventsV(MAXEVENTS, name, CHANNEL, 0, RANGES(1, ff), RANGES(2, ff), ReadEventsOptions);
                    if N > 0
                        if N == MAXEVENTS
                            warning('Max Total Events (%d) Reached during range extraction, contact TDT\n', MAXEVENTS);
                        else
                            if ~NODATA
                                data.snips.(varname).data{ff} = TTX.ParseEvV(0, N)';
                            else
                                data.snips.(varname).data{ff} = [];
                            end
                            data.snips.(varname).chan{ff} = TTX.ParseEvInfoV(0, N, 4)';
                            data.snips.(varname).sortcode{ff} = TTX.ParseEvInfoV(0, N, 5)';
                            data.snips.(varname).ts{ff} = TTX.ParseEvInfoV(0, N, 6)';
                            if ~isfield(data.snips.(varname), 'fs')
                                data.snips.(varname).fs = TTX.ParseEvInfoV(0, 1, 9);
                            end
                        end
                    end
                end
                if ~isfield(data.snips, varname), continue; end
                if ~NODATA
                    data.snips.(varname).data = cat(1, data.snips.(varname).data{:});
                else
                    data.snips.(varname).data = [];
                end
                data.snips.(varname).chan = cat(1, data.snips.(varname).chan{:});
                data.snips.(varname).sortcode = cat(1, data.snips.(varname).sortcode{:});
                data.snips.(varname).ts = cat(1, data.snips.(varname).ts{:});
            else
                N = TTX.ReadEventsV(MAXEVENTS, name, CHANNEL, 0, T1, T2, ReadEventsOptions);
                if N > 0
                    if N == MAXEVENTS && CHANNEL == 0
                        if VERBOSE, fprintf('Max Total Events (%d) Reached. Looping through channels\n', MAXEVENTS), end
                        firstchan = 1;
                        skipct = 0;
                        for chan = 1:MAXCHANNELS
                            NCHAN = TTX.ReadEventsV(MAXEVENTS, name, chan, 0, T1, T2, ReadEventsOptions);
                            if firstchan
                                if VERBOSE, fprintf('Reading channel %d', chan), end
                            else
                                if VERBOSE, fprintf(' %d', chan), end
                            end
                            if NCHAN > 0
                                if NCHAN == MAXEVENTS
                                    warning(sprintf('Max Events (%d) reached on channel %d. Looping through time..\n', MAXEVENTS, chan));
                                    time_slices = 10;
                                    if T2 < 0.00001, T2 = total + 3; end
                                    dT = (T2-T1)/time_slices;
                                    currT1 = T1;
                                    currT2 = currT1+dT;
                                    for dt = 1:time_slices+1
                                        NTIME = TTX.ReadEventsV(MAXEVENTS, name, chan, 0, currT1, currT2, ReadEventsOptions);
                                        if NTIME > 0
                                            if NTIME == MAXEVENTS
                                                warning(sprintf('Max Events (%d) reached on channel %d time slice %d, contact TDT\n', MAXEVENTS, chan, dt));
                                            else
                                                if firstchan
                                                    if ~NODATA
                                                        data.snips.(varname).data = TTX.ParseEvV(0, NTIME)';
                                                    end
                                                    data.snips.(varname).chan = TTX.ParseEvInfoV(0, NTIME, 4)';
                                                    data.snips.(varname).sortcode = TTX.ParseEvInfoV(0, NTIME, 5)';
                                                    data.snips.(varname).ts = TTX.ParseEvInfoV(0, NTIME, 6)';
                                                    if ~isfield(data.snips.(varname), 'fs')
                                                        data.snips.(varname).fs = TTX.ParseEvInfoV(0, 1, 9);
                                                    end
                                                    firstchan = 0;
                                                else
                                                    if ~NODATA
                                                        data.snips.(varname).data = cat(1, data.snips.(varname).data, TTX.ParseEvV(0, NTIME)');
                                                    end
                                                    data.snips.(varname).chan = cat(1, data.snips.(varname).chan, TTX.ParseEvInfoV(0, NTIME, 4)');
                                                    data.snips.(varname).sortcode = cat(1, data.snips.(varname).sortcode, TTX.ParseEvInfoV(0, NTIME, 5)');
                                                    data.snips.(varname).ts = cat(1, data.snips.(varname).ts, TTX.ParseEvInfoV(0, NTIME, 6)');
                                                end
                                            end
                                        end
                                        currT1 = currT2;
                                        currT2 = currT1+dT;
                                    end
                                else
                                    if firstchan
                                        if ~NODATA
                                            data.snips.(varname).data = TTX.ParseEvV(0, NCHAN)';
                                        end
                                        data.snips.(varname).chan = TTX.ParseEvInfoV(0, NCHAN, 4)';
                                        data.snips.(varname).sortcode = TTX.ParseEvInfoV(0, NCHAN, 5)';
                                        data.snips.(varname).ts = TTX.ParseEvInfoV(0, NCHAN, 6)';
                                        if ~isfield(data.snips.(varname), 'fs')
                                            data.snips.(varname).fs = TTX.ParseEvInfoV(0, 1, 9);
                                        end
                                        firstchan = 0;
                                    else
                                        if ~NODATA
                                            data.snips.(varname).data = cat(1,data.snips.(varname).data, TTX.ParseEvV(0, NCHAN)');
                                        end
                                        data.snips.(varname).chan = cat(1,data.snips.(varname).chan, TTX.ParseEvInfoV(0, NCHAN, 4)');
                                        data.snips.(varname).sortcode = cat(1,data.snips.(varname).sortcode, TTX.ParseEvInfoV(0, NCHAN, 5)');
                                        data.snips.(varname).ts = cat(1,data.snips.(varname).ts, TTX.ParseEvInfoV(0, NCHAN, 6)');
                                    end
                                    if mod(chan, 16) == 0 && VERBOSE
                                        fprintf('\n')
                                    end
                                end
                                % reset skip counter
                                skipct = 0;
                            else
                                skipct = skipct + 1;
                                if skipct == 10
                                    if VERBOSE, fprintf('\nNo events found on last 10 channels, exiting loop\n'), end
                                    break;
                                end
                            end
                        end
                        % sort the data based on timestamp
                        [data.snips.(varname).ts, ind] = sort(data.snips.(varname).ts);
                        data.snips.(varname).chan = data.snips.(varname).chan(ind);
                        data.snips.(varname).sortcode = data.snips.(varname).sortcode(ind);
                        if ~NODATA
                            data.snips.(varname).data = data.snips.(varname).data(ind,:);
                        else
                            data.snips.(varname).data = [];
                        end
                    elseif N == MAXEVENTS && CHANNEL > 0
                        warning('Max events reached on a single channel.  Contact TDT.')    
                    else
                        if ~NODATA
                            data.snips.(varname).data = TTX.ParseEvV(0, N)';
                        else
                            data.snips.(varname).data = [];
                        end
                        data.snips.(varname).chan = TTX.ParseEvInfoV(0, N, 4)';
                        data.snips.(varname).sortcode = TTX.ParseEvInfoV(0, N, 5)';
                        data.snips.(varname).ts = TTX.ParseEvInfoV(0, N, 6)';
                        if ~isfield(data.snips.(varname), 'fs')
                            data.snips.(varname).fs = TTX.ParseEvInfoV(0, 1, 9);
                        end
                    end
                end
            end
            if N > 0
                data.snips.(varname).name = name;
                data.snips.(varname).sortname = SORTNAME;
            end
    end
end

if ~strcmp(BITWISE , '')
    if ~(isfield(data.epocs, BITWISE) || isfield(data.scalars, BITWISE))
        error(['Specified BITWISE store name ' BITWISE ' is not in epocs or scalars']);
    end
    nbits = 32;
    if isfield(data.epocs, BITWISE)
        bitwisetype = 'epocs';
    else
        bitwisetype = 'scalars';
    end
    
    data.(bitwisetype).(BITWISE).bitwise = [];
    
    % create big array of all states
    sz = numel(data.(bitwisetype).(BITWISE).data);
    big_array = zeros(nbits+1, sz);
    if strcmpi(bitwisetype, 'epocs')
        big_array(1,:) = data.(bitwisetype).(BITWISE).onset;
    else
        big_array(1,:) = data.(bitwisetype).(BITWISE).ts;
    end
    
    % loop through all states
    prev_state = zeros(32,1);
    for i = 1:sz
        xxx = typecast(int32(data.(bitwisetype).(BITWISE).data(i)), 'uint32');
        bbb = dec2bin(xxx(1), 32);
        curr_state = str2num(bbb');          %#ok<ST2NM>
        big_array(2:nbits+1,i) = curr_state;
            
        % look for changes from previous state
        changes = find(xor(prev_state, curr_state));
            
        % add timestamp to onset or offset depending on type of state change
        for j = 1:numel(changes)
            ind = changes(j);
            ffield = ['bit' num2str(nbits-ind)];
            if bbb(ind) == '1'
                % nbits-ind reverses it so b0 is bbb(end)
                if isfield(data.(bitwisetype).(BITWISE).bitwise, ffield)
                    data.(bitwisetype).(BITWISE).bitwise.(ffield).onset = [data.(bitwisetype).(BITWISE).bitwise.(ffield).onset big_array(1,i)];
                else
                    data.(bitwisetype).(BITWISE).bitwise.(ffield).onset = big_array(1,i);
                   data.(bitwisetype).(BITWISE).bitwise.(ffield).offset = [];
                end
            else
                data.(bitwisetype).(BITWISE).bitwise.(ffield).offset = [data.(bitwisetype).(BITWISE).bitwise.(ffield).offset big_array(1,i)];
            end
        end
        prev_state = curr_state;
   end
        
   % add 'inf' to offsets that need them
   for i = 0:nbits-1
       ffield = ['bit' num2str(i)];
       if isfield(data.(bitwisetype).(BITWISE).bitwise, ffield)
           if numel(data.(bitwisetype).(BITWISE).bitwise.(ffield).onset) - 1 == numel(data.(bitwisetype).(BITWISE).bitwise.(ffield).offset)
               data.(bitwisetype).(BITWISE).bitwise.(ffield).offset = [data.(bitwisetype).(BITWISE).bitwise.(ffield).offset inf];
           end
       end
   end
end

% check for SEV files
% TODO: RANGES for SEV files?
if any(TYPE==4)
    
    blockpath = sprintf('%s%s\\%s\\', data.info.tankpath, tank, block);
    
    file_list = dir([blockpath '*.sev']);
    if length(file_list) < 3
        %if VERBOSE, disp(['info: no sev files found in ' blockpath]), end
    else
        eventNames = SEV2mat(blockpath, 'JUSTNAMES', true, 'VERBOSE', false);
        for i = 1:length(eventNames)
            if strcmp(STORE, '') ~= 1 && strcmp(eventNames{i}, STORE) ~= 1
                continue
            end
            varname = eventNames{i};
            for ii = 1:numel(varname)
                if ii == 1
                    if isstrprop(varname(ii), 'digit')
                        varname(ii) = 'x';
                    end
                end
                if ~isstrprop(varname(ii), 'alphanum')
                    varname(ii) = '_';
                end
            end
            %varname = matlab.lang.makeValidName(eventNames{i});
            if ~isvarname(eventNames{i}) && VERBOSE
                warning('%s is not a valid Matlab variable name, changing to %s', eventNames{i}, varname);
            end
    
            if ~isfield(data.streams, varname)
                if VERBOSE
                    fprintf('SEVs found in %s.\nrunning SEV2mat to extract %s', ...
                        blockpath, eventNames{i})
                end
                sev_data = SEV2mat(blockpath, 'EVENTNAME', eventNames{i}, 'VERBOSE', VERBOSE);
                
                if isfield(data.streams, varname)
                    data.streams.(varname) = sev_data.eventNames{i};
                end
            end
        end
    end
end

if ~bUseOutsideTTX
    TTX.CloseTank;
    TTX.ReleaseServer;
    close(h);
end
