# Supplementary material for: Cortical HFS-Induced Neo-Hebbian Local Plasticity Enhances Efferent Output Signal and Strengthens Afferent Input Connectivity
Source: eNeuro. 2025 Feb 3;12(2):ENEURO.0045-24.2024. doi: 10.1523/ENEURO.0045-24.2024 (PMC11810566; doi:10.1523/ENEURO.0045-24.2024)
Supplement: Extended Data 1 — This MATLAB script is designed to process and analyze the stimulus-induced neural responses in the form of fEPSPs recorded during electrophysiological experiments. It calculates the slope or amplitude of these fEPSPs to quantify synaptic strength and response dynamics. Download Extended Data 1, ZIP file. [file eneuro-12-ENEURO.0045-24.2024-s009.zip › TDTdigitalfilter.m]

function data = TDTdigitalfilter(data, varargin)
%TDTDIGITALFILTER  applies digital filter to streaming data
%   data = TDTdigitalfilter(DATA, FC, TYPE), where DATA is a stream
%   from the output of TDT2mat, FC is the cutoff frequency, TYPE is 
%   'high', 'low', 'EEG', 'LFP', 'SU'.  If FC is a two-element vector, 
%   a bandpass filter is applied by default; if TYPE is 'stop' a bandstop 
%   filter is applied.  If type is 'EEG', 'LFP' or 'SU', the bandpass 
%   filter in SpikePac's NeuroFilter macro is emulated.
%
%   data    contains stream data with digital filter applied
%
%   Example
%      data = TDT2mat('DEMOTANK2', 'Block-1');
%      data.streams.Wave = TDTdigitalfilter(data.streams.Wave, 10, 'high');

numvarargs = length(varargin);
if numvarargs > 2
    error('requires at most 2 optional inputs');
end

if nargin == 2
    Fc = varargin{1};
    if length(Fc) < 2
        warning('no filter type specified, high-pass assumed')
        type = 'high';
    else
        type = 'band';
    end
elseif nargin == 3
    Fc = varargin{1};
    type = lower(varargin{2});
    if length(Fc) > 1 
        if strcmp(type, 'stop') ~= 1 && strcmp(type, 'eeg') ~= 1 && ...
                strcmp(type, 'lfp') ~= 1 && strcmp(type, 'su') ~= 1
            warning('invalid type for two-dimensional vector, assuming ''stop''')
            type = 'stop';
        end
    else
        if strcmp(type, 'high') ~= 1 && strcmp(type, 'low') ~= 1
            warning('invalid type for one-dimensional vector, assuming ''high''')
            type = 'high';
        end
    end
end

if ~isfield(data, 'filter')
    data.filter = '';
end

if strcmp(type, 'lfp') || strcmp(type, 'eeg') || strcmp(type, 'su')
    %%% Emulate ButCoef LP in NeuroFilter
    data = TDTdigitalfilter(data, Fc(2), 'low');
    
    if strcmp(type, 'lfp') || strcmp(type, 'eeg')
        deviceSF = 24414.0625;
        fprintf('device sampling rate assumed to be %f\n', deviceSF);
    
        %%% Emulate MCSmooth HP (LFP and EEG only) in NeuroFilter
        Alpha = single(1-exp(-6.283 * Fc(1) / deviceSF));

        r2 = single(zeros(size(data.data)));
        for chan = 1:size(data.data,1)
            r2(chan,1) = data.data(chan,1);
            for i = 3:length(data.data)
                r2(chan,i) = Alpha*data.data(chan,i) + (1-Alpha)*r2(chan,i-1);
            end
            data.data(chan,:) = data.data(chan,:) - r2(chan,:);
        end
        
        % set filter string
        filter_string = sprintf('NFhigh %.1fHz;', Fc(1));
    else
        %%% Emulate ButCoef HP (SU only) in NeuroFilter
        data = TDTdigitalfilter(data, Fc(1), 'high');
        return
    end
else
    
    Fs = data.fs; %sampling rate
    N = 4; %filter order
    if strcmp(type, 'band')
        [B,A] = butter(N, Fc./(Fs/2));
    %elseif strcmp(type, 'stop')
    %    [Z, P, K] = butter(N, Fc./(Fs/2), type);
    %    [B,A] = zp2tf(Z,P,K);
    else
        [B,A] = butter(N, Fc./(Fs/2), type);
    end

    data.data = double(data.data);
    for channel = 1:size(data.data, 1)
        % use filtfilt to remove phase distortion
        data.data(channel, :) = filter(B,A,data.data(channel, :));
    end

    if length(Fc) == 1
        filter_string = sprintf('%s %.1fHz;', type, Fc);
    else
        filter_string = sprintf('%s %.1f-%.1fHz;', type, Fc);
    end
end

data.filter = strcat(data.filter, filter_string);
%fprintf('applied the filter ''%s'' to stream %s\n', filter_string, data.name);
%fprintf('aggregate filter ''%s''\n', data.filter);
