# Supplementary material for: Cortical HFS-Induced Neo-Hebbian Local Plasticity Enhances Efferent Output Signal and Strengthens Afferent Input Connectivity
Source: eNeuro. 2025 Feb 3;12(2):ENEURO.0045-24.2024. doi: 10.1523/ENEURO.0045-24.2024 (PMC11810566; doi:10.1523/ENEURO.0045-24.2024)
Supplement: Extended Data 1 — This MATLAB script is designed to process and analyze the stimulus-induced neural responses in the form of fEPSPs recorded during electrophysiological experiments. It calculates the slope or amplitude of these fEPSPs to quantify synaptic strength and response dynamics. Download Extended Data 1, ZIP file. [file eneuro-12-ENEURO.0045-24.2024-s009.zip › waveform_draw.m]

function varargout = waveform_draw(varargin)
% WAVEFORM_DRAW MATLAB code for waveform_draw.fig
%      WAVEFORM_DRAW, by itself, creates a new WAVEFORM_DRAW or raises the existing
%      singleton*.
%
%      H = WAVEFORM_DRAW returns the handle to a new WAVEFORM_DRAW or the handle to
%      the existing singleton*.
%
%      WAVEFORM_DRAW('CALLBACK',hObject,eventData,handles,...) calls the local
%      function named CALLBACK in WAVEFORM_DRAW.M with the given input arguments.
%
%      WAVEFORM_DRAW('Property','Value',...) creates a new WAVEFORM_DRAW or raises the
%      existing singleton*.  Starting from the left, property value pairs are
%      applied to the GUI before waveform_draw_OpeningFcn gets called.  An
%      unrecognized property name or invalid value makes property application
%      stop.  All inputs are passed to waveform_draw_OpeningFcn via varargin.
%
%      *See GUI Options on GUIDE's Tools menu.  Choose "GUI allows only one
%      instance to run (singleton)".
%
% See also: GUIDE, GUIDATA, GUIHANDLES

% Edit the above text to modify the response to help waveform_draw

% Last Modified by GUIDE v2.5 23-May-2023 18:19:43

% Begin initialization code - DO NOT EDIT
gui_Singleton = 1;
gui_State = struct('gui_Name',       mfilename, ...
                   'gui_Singleton',  gui_Singleton, ...
                   'gui_OpeningFcn', @waveform_draw_OpeningFcn, ...
                   'gui_OutputFcn',  @waveform_draw_OutputFcn, ...
                   'gui_LayoutFcn',  [] , ...
                   'gui_Callback',   []);
if nargin && ischar(varargin{1})
    gui_State.gui_Callback = str2func(varargin{1});
end

if nargout
    [varargout{1:nargout}] = gui_mainfcn(gui_State, varargin{:});
else
    gui_mainfcn(gui_State, varargin{:});
end
% End initialization code - DO NOT EDIT


% --- Executes just before waveform_draw is made visible.
function waveform_draw_OpeningFcn(hObject, eventdata, handles, varargin)
% This function has no output args, see OutputFcn.
% hObject    handle to figure
% eventdata  reserved - to be defined in a future version of MATLAB
% handles    structure with handles and user data (see GUIDATA)
% varargin   command line arguments to waveform_draw (see VARARGIN)

% Choose default command line output for waveform_draw
% handles.output = hObject;

axes(handles.axes1)
cla(handles.axes1,'reset');
hold on;
handles.waveform = getappdata(0,'data');
channel = getappdata(0,'Channel');
event = getappdata(0,'Event');
handles.samplerate = getappdata(0,'Samplerate');
title(['Event:',event,' CH:',num2str(channel)])
for ii=1:min(size(handles.waveform))
    plot((1:length(handles.waveform))./handles.samplerate*1000,handles.waveform(:,ii),'k')
end
plot((1:length(handles.waveform))./handles.samplerate*1000,mean(handles.waveform,2),'r', 'LineWidth',2)
xlim([0 length(handles.waveform)/handles.samplerate*1000])
hold off

% Use default parameters to calulate
axes(handles.axes1);
if isfield(handles,'hMSlope1')
    set(handles.hMSlope1,'Visible','off');
end
if isfield(handles,'hMSlope2')
    set(handles.hMSlope2,'Visible','off');
end

points1=[str2num(get(handles.defMS_start,'String')),1; str2num(get(handles.defMS_end,'String')),1];
hold on;
handles.hMSlope1 = plot([points1(1,1),points1(1,1)],handles.axes1.YLim,'r');
handles.hMSlope2 = plot([points1(2,1),points1(2,1)],handles.axes1.YLim,'r');
hold off

aa=floor(points1(1,1)/1000*handles.samplerate);
bb=floor(points1(2,1)/1000*handles.samplerate);
handles.MS=zeros(2,size(handles.waveform,2)); % MS = MSlope
temp=[];
for ii=1:size(handles.waveform,2)
    temp=[ones((bb-aa)+1,1) (aa:bb)'./handles.samplerate];
    handles.MS(:,ii)=regress(handles.waveform(aa:bb,ii),temp).*str2num(get(handles.Polarity,'String'));
end
axes(handles.axes2);
cla(handles.axes2,'reset');
hold on
plot(handles.MS(2,:),'.','MarkerSize',12)
ylim([0,max(abs(handles.MS(2,:)))*1.2])
title('slope self define')
hold off


axes(handles.axes1)
if isfield(handles,'hSetBaseline1')
    set(handles.hSetBaseline1,'Visible','off');
end

if isfield(handles,'hSetBaseline2')
    set(handles.hSetBaseline2,'Visible','off');
end

points2=[str2num(get(handles.defBL_start,'String')),1; str2num(get(handles.defBL_end,'String')),1];
hold on
handles.hSetBaseline1 = plot([points2(1,1),points2(1,1)],handles.axes1.YLim,'b');
handles.hSetBaseline2 = plot([points2(2,1),points2(2,1)],handles.axes1.YLim,'b');
hold off
aa=floor(points2(1,1)/1000*handles.samplerate);
bb=floor(points2(2,1)/1000*handles.samplerate);
handles.baseline=mean(handles.waveform(aa:bb,:),1);

axes(handles.axes1)
if isfield(handles,'hSetPeak1')
    set(handles.hSetPeak1,'Visible','off');
end
if isfield(handles,'hSetPeak2')
    set(handles.hSetPeak2,'Visible','off');
end

points3=[str2num(get(handles.defSP_start,'String')),1; str2num(get(handles.defSP_end,'String')),1];
hold on
handles.hSetPeak1 = plot([points3(1,1),points3(1,1)],handles.axes1.YLim,'y');
handles.hSetPeak2 = plot([points3(2,1),points3(2,1)],handles.axes1.YLim,'y');
hold off
aa=floor(points3(1,1)/1000*handles.samplerate);
bb=floor(points3(2,1)/1000*handles.samplerate);
[valley,latency]=max(abs(handles.waveform(aa:bb,:)),[],1);
latency=latency+aa-1;
handles.latency_ms=latency/handles.samplerate*1000-str2num(get(handles.Sti_start,'String'));
handles.peak=(valley.*str2num(get(handles.Polarity,'String'))-handles.baseline).*str2num(get(handles.Polarity,'String'));


axes(handles.axes3)
cla(handles.axes3,'reset');
hold on
plot(handles.peak,'.','MarkerSize',12);
ylim([0 max(abs(handles.peak))*1.2])
title('Peak')
hold off

axes(handles.axes4)
cla(handles.axes4,'reset');
hold on
plot(handles.latency_ms,'.','MarkerSize',12);
ylim([0 max(abs(handles.latency_ms))*1.2])
title('Peak Latency')
hold off

handles.fEPSP_r2=zeros(2,size(handles.waveform,2));
for ii=1:size(handles.waveform,2)
    ee=floor(aa+(latency(ii)-aa)*0.2);
    ff=floor(latency(ii)-(latency(ii)-aa)*0.2);
    temp=[ones((ff-ee)+1,1) (ee:ff)'./handles.samplerate];
    handles.fEPSP_r2(:,ii)=regress(handles.waveform(ee:ff,ii),temp)*str2num(get(handles.Polarity,'String'));
end
axes(handles.axes5)
cla(handles.axes5,'reset');
hold on
plot(handles.fEPSP_r2(2,:),'.','MarkerSize',12)
title('Auto slope 20 - 80%')
ylim([0 max(abs(handles.fEPSP_r2(2,:)))*1.2])
hold off


% Draw and process after data
axes(handles.axes6)
cla(handles.axes6,'reset');
hold on;
handles.waveform_after = getappdata(0,'data_after');
handles.after = getappdata(0,'after');
if handles.after == 1
    for ii=1:min(size(handles.waveform_after))
        plot((1:length(handles.waveform_after))./handles.samplerate*1000,handles.waveform_after(:,ii),'k')
    end
    plot((1:length(handles.waveform_after))./handles.samplerate*1000,mean(handles.waveform_after,2),'r', 'LineWidth',2)
    xlim([0 length(handles.waveform)/handles.samplerate*1000])
end
hold off

if handles.after == 1

    axes(handles.axes6);
    if isfield(handles,'hMSlope3')
        set(handles.hMSlope3,'Visible','off');
    end
    if isfield(handles,'hMSlope4')
        set(handles.hMSlope4,'Visible','off');
    end


    points1=[str2num(get(handles.defMS_start,'String')),1; str2num(get(handles.defMS_end,'String')),1];
    hold on;
    handles.hMSlope3 = plot([points1(1,1),points1(1,1)],handles.axes1.YLim,'r');
    handles.hMSlope4 = plot([points1(2,1),points1(2,1)],handles.axes1.YLim,'r');
    hold off

    aa=floor(points1(1,1)/1000*handles.samplerate);
    bb=floor(points1(2,1)/1000*handles.samplerate);
    handles.MS_after=zeros(2,size(handles.waveform_after,2)); % MS = MSlope
    temp=[];
    for ii=1:size(handles.waveform_after,2)
        temp=[ones((bb-aa)+1,1) (aa:bb)'./handles.samplerate];
        handles.MS_after(:,ii)=regress(handles.waveform_after(aa:bb,ii),temp).*str2num(get(handles.Polarity,'String'));
    end
    axes(handles.axes2);
    hold on
    plot((length(handles.MS)+4):(length(handles.MS)+length(handles.MS_after)+3),handles.MS_after(2,:),'.','MarkerSize',12)
    ylim([0,max(abs([handles.MS_after(2,:),handles.MS(2,:)]))*1.2])
    title('slope self define')
    hold off


    axes(handles.axes6)
    if isfield(handles,'hSetBaseline3')
        set(handles.hSetBaseline3,'Visible','off');
    end

    if isfield(handles,'hSetBaseline4')
        set(handles.hSetBaseline4,'Visible','off');
    end

    points2=[str2num(get(handles.defBL_start,'String')),1; str2num(get(handles.defBL_end,'String')),1];
    hold on
    handles.hSetBaseline3 = plot([points2(1,1),points2(1,1)],handles.axes1.YLim,'b');
    handles.hSetBaseline4 = plot([points2(2,1),points2(2,1)],handles.axes1.YLim,'b');
    hold off
    aa=floor(points2(1,1)/1000*handles.samplerate);
    bb=floor(points2(2,1)/1000*handles.samplerate);
    handles.baseline_after=mean(handles.waveform_after(aa:bb,:),1);

    axes(handles.axes6)
    if isfield(handles,'hSetPeak3')
        set(handles.hSetPeak3,'Visible','off');
    end
    if isfield(handles,'hSetPeak4')
        set(handles.hSetPeak4,'Visible','off');
    end

    points3=[str2num(get(handles.defSP_start,'String')),1; str2num(get(handles.defSP_end,'String')),1];
    hold on
    handles.hSetPeak3 = plot([points3(1,1),points3(1,1)],handles.axes1.YLim,'y');
    handles.hSetPeak4 = plot([points3(2,1),points3(2,1)],handles.axes1.YLim,'y');
    hold off
    aa=floor(points3(1,1)/1000*handles.samplerate);
    bb=floor(points3(2,1)/1000*handles.samplerate);
    [valley_after,latency_after]=max(abs(handles.waveform_after(aa:bb,:)),[],1);
    latency_after=latency_after+aa-1;
    handles.latency_ms_after=latency_after/handles.samplerate*1000-str2num(get(handles.Sti_start,'String'));
    handles.peak_after=(valley_after.*str2num(get(handles.Polarity,'String'))-handles.baseline_after).*str2num(get(handles.Polarity,'String'));


    axes(handles.axes3)
    hold on
    plot((length(handles.peak)+4):(length(handles.peak)+length(handles.peak_after)+3),handles.peak_after,'.','MarkerSize',12);
    ylim([0 max(abs([handles.peak,handles.peak_after]))*1.2])
    title('Peak')
    hold off

    axes(handles.axes4)
    hold on
    plot((length(handles.latency_ms)+4):(length(handles.latency_ms)+length(handles.latency_ms_after)+3),handles.latency_ms_after,'.','MarkerSize',12);
    ylim([0 max(abs([handles.latency_ms,handles.latency_ms_after]))*1.2])
    title('Peak Latency')
    hold off

    handles.fEPSP_r2_after=zeros(2,size(handles.waveform_after,2));
    for ii=1:size(handles.waveform_after,2)
        ee=floor(aa+(latency_after(ii)-aa)*0.2);
        ff=floor(latency_after(ii)-(latency_after(ii)-aa)*0.2);
        temp=[ones((ff-ee)+1,1) (ee:ff)'./handles.samplerate];
        handles.fEPSP_r2_after(:,ii)=regress(handles.waveform_after(ee:ff,ii),temp)*str2num(get(handles.Polarity,'String'));
    end
    axes(handles.axes5)
    hold on
    plot((length(handles.fEPSP_r2)+4):(length(handles.fEPSP_r2)+length(handles.fEPSP_r2_after)+3),handles.fEPSP_r2_after(2,:),'.','MarkerSize',12)
    title('Auto slope 20 - 80%')
    ylim([0 max(abs([handles.fEPSP_r2(2,:),handles.fEPSP_r2_after(2,:)]))*1.2])
    hold off

end


% Update handles structure
guidata(hObject, handles);

% UIWAIT makes waveform_draw wait for user response (see UIRESUME)
uiwait(handles.figure1);


% --- Outputs from this function are returned to the command line.
function varargout = waveform_draw_OutputFcn(hObject, eventdata, handles) 
% varargout  cell array for returning output args (see VARARGOUT);
% hObject    handle to figure
% eventdata  reserved - to be defined in a future version of MATLAB
% handles    structure with handles and user data (see GUIDATA)

% Get default command line output from handles structure
% varargout{1} = handles.output;


% --- Executes when user attempts to close figure1.
function figure1_CloseRequestFcn(hObject, eventdata, handles)
% hObject    handle to figure1 (see GCBO)
% eventdata  reserved - to be defined in a future version of MATLAB
% handles    structure with handles and user data (see GUIDATA)

% Hint: delete(hObject) closes the figure
delete(hObject);


% --- Executes on button press in MSlope.
function MSlope_Callback(hObject, eventdata, handles)
% hObject    handle to MSlope (see GCBO)
% eventdata  reserved - to be defined in a future version of MATLAB
% handles    structure with handles and user data (see GUIDATA)
axes(handles.axes1);
if isfield(handles,'hMSlope1')
    set(handles.hMSlope1,'Visible','off');
end
if isfield(handles,'hMSlope2')
    set(handles.hMSlope2,'Visible','off');
end


points1=ginput(2);
hold on;
handles.hMSlope1 = plot([points1(1,1),points1(1,1)],handles.axes1.YLim,'r');
handles.hMSlope2 = plot([points1(2,1),points1(2,1)],handles.axes1.YLim,'r');
hold off

aa=floor(points1(1,1)/1000*handles.samplerate);
bb=floor(points1(2,1)/1000*handles.samplerate);
handles.MS=zeros(2,size(handles.waveform,2)); % MS = MSlope
temp=[];
for ii=1:size(handles.waveform,2)
    temp=([ones((bb-aa)+1,1) (aa:bb)'./handles.samplerate]);
    handles.MS(:,ii)=regress(handles.waveform(aa:bb,ii),temp).*str2num(get(handles.Polarity,'String'));
end
axes(handles.axes2);
cla(handles.axes2,'reset');
hold on
plot(abs(handles.MS(2,:)),'.','MarkerSize',12)
ylim([0,max(abs(handles.MS(2,:)))*1.2])
title('slope self define')
hold off

if handles.after == 1

    axes(handles.axes6);
    if isfield(handles,'hMSlope3')
        set(handles.hMSlope3,'Visible','off');
    end
    if isfield(handles,'hMSlope4')
        set(handles.hMSlope4,'Visible','off');
    end


    hold on;
    handles.hMSlope3 = plot([points1(1,1),points1(1,1)],handles.axes1.YLim,'r');
    handles.hMSlope4 = plot([points1(2,1),points1(2,1)],handles.axes1.YLim,'r');
    hold off

    aa=floor(points1(1,1)/1000*handles.samplerate);
    bb=floor(points1(2,1)/1000*handles.samplerate);
    handles.MS_after=zeros(2,size(handles.waveform_after,2)); % MS = MSlope
    temp=[];
    for ii=1:size(handles.waveform_after,2)
        temp=[ones((bb-aa)+1,1) (aa:bb)'./handles.samplerate];
        handles.MS_after(:,ii)=regress(handles.waveform_after(aa:bb,ii),temp).*str2num(get(handles.Polarity,'String'));
    end
    axes(handles.axes2);
    hold on
    plot((length(handles.MS)+4):(length(handles.MS)+length(handles.MS_after)+3),abs(handles.MS_after(2,:)),'.','MarkerSize',12)
    ylim([0,max(abs([handles.MS_after(2,:),handles.MS(2,:)]))*1.2])
    title('slope self define')
    hold off
end

guidata(hObject,handles);                                                                               


function Polarity_Callback(hObject, eventdata, handles)
% hObject    handle to Polarity (see GCBO)
% eventdata  reserved - to be defined in a future version of MATLAB
% handles    structure with handles and user data (see GUIDATA)

% Hints: get(hObject,'String') returns contents of Polarity as text
%        str2double(get(hObject,'String')) returns contents of Polarity as a double


% --- Executes during object creation, after setting all properties.
function Polarity_CreateFcn(hObject, eventdata, handles)
% hObject    handle to Polarity (see GCBO)
% eventdata  reserved - to be defined in a future version of MATLAB
% handles    empty - handles not created until after all CreateFcns called

% Hint: edit controls usually have a white background on Windows.
%       See ISPC and COMPUTER.
if ispc && isequal(get(hObject,'BackgroundColor'), get(0,'defaultUicontrolBackgroundColor'))
    set(hObject,'BackgroundColor','white');
end


function Y_Max_Callback(hObject, eventdata, handles)
% hObject    handle to Y_Max (see GCBO)
% eventdata  reserved - to be defined in a future version of MATLAB
% handles    structure with handles and user data (see GUIDATA)

% Hints: get(hObject,'String') returns contents of Y_Max as text
%        str2double(get(hObject,'String')) returns contents of Y_Max as a double


% --- Executes during object creation, after setting all properties.
function Y_Max_CreateFcn(hObject, eventdata, handles)
% hObject    handle to Y_Max (see GCBO)
% eventdata  reserved - to be defined in a future version of MATLAB
% handles    empty - handles not created until after all CreateFcns called

% Hint: edit controls usually have a white background on Windows.
%       See ISPC and COMPUTER.
if ispc && isequal(get(hObject,'BackgroundColor'), get(0,'defaultUicontrolBackgroundColor'))
    set(hObject,'BackgroundColor','white');
end


function Y_Min_Callback(hObject, eventdata, handles)
% hObject    handle to Y_Min (see GCBO)
% eventdata  reserved - to be defined in a future version of MATLAB
% handles    structure with handles and user data (see GUIDATA)

% Hints: get(hObject,'String') returns contents of Y_Min as text
%        str2double(get(hObject,'String')) returns contents of Y_Min as a double


% --- Executes during object creation, after setting all properties.
function Y_Min_CreateFcn(hObject, eventdata, handles)
% hObject    handle to Y_Min (see GCBO)
% eventdata  reserved - to be defined in a future version of MATLAB
% handles    empty - handles not created until after all CreateFcns called

% Hint: edit controls usually have a white background on Windows.
%       See ISPC and COMPUTER.
if ispc && isequal(get(hObject,'BackgroundColor'), get(0,'defaultUicontrolBackgroundColor'))
    set(hObject,'BackgroundColor','white');
end


% --- Executes on button press in Set_Y.
function Set_Y_Callback(hObject, eventdata, handles)
% hObject    handle to Set_Y (see GCBO)
% eventdata  reserved - to be defined in a future version of MATLAB
% handles    structure with handles and user data (see GUIDATA)

Y_Max=str2num(get(handles.Y_Max,'String'));
Y_Min=str2num(get(handles.Y_Min,'String'));

axes(handles.axes1)
ylim([Y_Min Y_Max])

axes(handles.axes6)
ylim([Y_Min Y_Max])
guidata(hObject,handles);


function X_Max_Callback(hObject, eventdata, handles)
% hObject    handle to X_Max (see GCBO)
% eventdata  reserved - to be defined in a future version of MATLAB
% handles    structure with handles and user data (see GUIDATA)

% Hints: get(hObject,'String') returns contents of X_Max as text
%        str2double(get(hObject,'String')) returns contents of X_Max as a double


% --- Executes during object creation, after setting all properties.
function X_Max_CreateFcn(hObject, eventdata, handles)
% hObject    handle to X_Max (see GCBO)
% eventdata  reserved - to be defined in a future version of MATLAB
% handles    empty - handles not created until after all CreateFcns called

% Hint: edit controls usually have a white background on Windows.
%       See ISPC and COMPUTER.
if ispc && isequal(get(hObject,'BackgroundColor'), get(0,'defaultUicontrolBackgroundColor'))
    set(hObject,'BackgroundColor','white');
end


function X_Min_Callback(hObject, eventdata, handles)
% hObject    handle to X_Min (see GCBO)
% eventdata  reserved - to be defined in a future version of MATLAB
% handles    structure with handles and user data (see GUIDATA)

% Hints: get(hObject,'String') returns contents of X_Min as text
%        str2double(get(hObject,'String')) returns contents of X_Min as a double


% --- Executes during object creation, after setting all properties.
function X_Min_CreateFcn(hObject, eventdata, handles)
% hObject    handle to X_Min (see GCBO)
% eventdata  reserved - to be defined in a future version of MATLAB
% handles    empty - handles not created until after all CreateFcns called

% Hint: edit controls usually have a white background on Windows.
%       See ISPC and COMPUTER.
if ispc && isequal(get(hObject,'BackgroundColor'), get(0,'defaultUicontrolBackgroundColor'))
    set(hObject,'BackgroundColor','white');
end


% --- Executes on button press in Set_X.
function Set_X_Callback(hObject, eventdata, handles)
% hObject    handle to Set_X (see GCBO)
% eventdata  reserved - to be defined in a future version of MATLAB
% handles    structure with handles and user data (see GUIDATA)

X_Max=str2num(get(handles.X_Max,'String'));
X_Min=str2num(get(handles.X_Min,'String'));

axes(handles.axes1)
xlim([X_Min X_Max])

axes(handles.axes6)
xlim([X_Min X_Max])
guidata(hObject,handles);


function defMS_start_Callback(hObject, eventdata, handles)
% hObject    handle to defMS_start (see GCBO)
% eventdata  reserved - to be defined in a future version of MATLAB
% handles    structure with handles and user data (see GUIDATA)

% Hints: get(hObject,'String') returns contents of defMS_start as text
%        str2double(get(hObject,'String')) returns contents of defMS_start as a double


% --- Executes during object creation, after setting all properties.
function defMS_start_CreateFcn(hObject, eventdata, handles)
% hObject    handle to defMS_start (see GCBO)
% eventdata  reserved - to be defined in a future version of MATLAB
% handles    empty - handles not created until after all CreateFcns called

% Hint: edit controls usually have a white background on Windows.
%       See ISPC and COMPUTER.
if ispc && isequal(get(hObject,'BackgroundColor'), get(0,'defaultUicontrolBackgroundColor'))
    set(hObject,'BackgroundColor','white');
end


function defMS_end_Callback(hObject, eventdata, handles)
% hObject    handle to defMS_end (see GCBO)
% eventdata  reserved - to be defined in a future version of MATLAB
% handles    structure with handles and user data (see GUIDATA)

% Hints: get(hObject,'String') returns contents of defMS_end as text
%        str2double(get(hObject,'String')) returns contents of defMS_end as a double


% --- Executes during object creation, after setting all properties.
function defMS_end_CreateFcn(hObject, eventdata, handles)
% hObject    handle to defMS_end (see GCBO)
% eventdata  reserved - to be defined in a future version of MATLAB
% handles    empty - handles not created until after all CreateFcns called

% Hint: edit controls usually have a white background on Windows.
%       See ISPC and COMPUTER.
if ispc && isequal(get(hObject,'BackgroundColor'), get(0,'defaultUicontrolBackgroundColor'))
    set(hObject,'BackgroundColor','white');
end


% --- Executes on button press in SetBaseline.
function SetBaseline_Callback(hObject, eventdata, handles)
% hObject    handle to SetBaseline (see GCBO)
% eventdata  reserved - to be defined in a future version of MATLAB
% handles    structure with handles and user data (see GUIDATA)

axes(handles.axes1)
if isfield(handles,'hSetBaseline1')
    set(handles.hSetBaseline1,'Visible','off');
end

if isfield(handles,'hSetBaseline2')
    set(handles.hSetBaseline2,'Visible','off');
end

points2=ginput(2);
hold on
handles.hSetBaseline1 = plot([points2(1,1),points2(1,1)],handles.axes1.YLim,'b');
handles.hSetBaseline2 = plot([points2(2,1),points2(2,1)],handles.axes1.YLim,'b');
hold off
aa=floor(points2(1,1)/1000*handles.samplerate);
bb=floor(points2(2,1)/1000*handles.samplerate);
handles.baseline=mean(handles.waveform(aa:bb,:),1);

if handles.after == 1
    axes(handles.axes6)
    if isfield(handles,'hSetBaseline3')
        set(handles.hSetBaseline3,'Visible','off');
    end

    if isfield(handles,'hSetBaseline4')
        set(handles.hSetBaseline4,'Visible','off');
    end

    hold on
    handles.hSetBaseline3 = plot([points2(1,1),points2(1,1)],handles.axes1.YLim,'b');
    handles.hSetBaseline4 = plot([points2(2,1),points2(2,1)],handles.axes1.YLim,'b');
    hold off
    aa=floor(points2(1,1)/1000*handles.samplerate);
    bb=floor(points2(2,1)/1000*handles.samplerate);
    handles.baseline_after=mean(handles.waveform_after(aa:bb,:),1);
end

guidata(hObject,handles);


function defBL_start_Callback(hObject, eventdata, handles)
% hObject    handle to defBL_start (see GCBO)
% eventdata  reserved - to be defined in a future version of MATLAB
% handles    structure with handles and user data (see GUIDATA)

% Hints: get(hObject,'String') returns contents of defBL_start as text
%        str2double(get(hObject,'String')) returns contents of defBL_start as a double


% --- Executes during object creation, after setting all properties.
function defBL_start_CreateFcn(hObject, eventdata, handles)
% hObject    handle to defBL_start (see GCBO)
% eventdata  reserved - to be defined in a future version of MATLAB
% handles    empty - handles not created until after all CreateFcns called

% Hint: edit controls usually have a white background on Windows.
%       See ISPC and COMPUTER.
if ispc && isequal(get(hObject,'BackgroundColor'), get(0,'defaultUicontrolBackgroundColor'))
    set(hObject,'BackgroundColor','white');
end


function defBL_end_Callback(hObject, eventdata, handles)
% hObject    handle to defBL_end (see GCBO)
% eventdata  reserved - to be defined in a future version of MATLAB
% handles    structure with handles and user data (see GUIDATA)

% Hints: get(hObject,'String') returns contents of defBL_end as text
%        str2double(get(hObject,'String')) returns contents of defBL_end as a double


% --- Executes during object creation, after setting all properties.
function defBL_end_CreateFcn(hObject, eventdata, handles)
% hObject    handle to defBL_end (see GCBO)
% eventdata  reserved - to be defined in a future version of MATLAB
% handles    empty - handles not created until after all CreateFcns called

% Hint: edit controls usually have a white background on Windows.
%       See ISPC and COMPUTER.
if ispc && isequal(get(hObject,'BackgroundColor'), get(0,'defaultUicontrolBackgroundColor'))
    set(hObject,'BackgroundColor','white');
end


% --- Executes on button press in SetPeak.
function SetPeak_Callback(hObject, eventdata, handles)
% hObject    handle to SetPeak (see GCBO)
% eventdata  reserved - to be defined in a future version of MATLAB
% handles    structure with handles and user data (see GUIDATA)

axes(handles.axes1)
if isfield(handles,'hSetPeak1')
    set(handles.hSetPeak1,'Visible','off');
end
if isfield(handles,'hSetPeak2')
    set(handles.hSetPeak2,'Visible','off');
end

points3=ginput(2);
hold on
handles.hSetPeak1 = plot([points3(1,1),points3(1,1)],handles.axes1.YLim,'y');
handles.hSetPeak2 = plot([points3(2,1),points3(2,1)],handles.axes1.YLim,'y');
hold off
aa=floor(points3(1,1)/1000*handles.samplerate);
bb=floor(points3(2,1)/1000*handles.samplerate);
[valley,latency]=max(abs(handles.waveform(aa:bb,:)),[],1);
latency=latency+aa-1;
handles.latency_ms=latency/handles.samplerate*1000-str2num(get(handles.Sti_start,'String'));
handles.peak=(valley.*str2num(get(handles.Polarity,'String'))-handles.baseline).*str2num(get(handles.Polarity,'String'));


axes(handles.axes3)
cla(handles.axes3,'reset');
hold on
plot(handles.peak,'.','MarkerSize',12);
ylim([0 max(abs(handles.peak))*1.2])
title('Peak')
hold off

axes(handles.axes4)
cla(handles.axes4,'reset');
hold on
plot(handles.latency_ms,'.','MarkerSize',12);
ylim([0 max(abs(handles.latency_ms))*1.2])
title('Peak Latency')
hold off

handles.fEPSP_r2=zeros(2,size(handles.waveform,2));
for ii=1:size(handles.waveform,2)
    ee=floor(aa+(latency(ii)-aa)*0.2);
    ff=floor(latency(ii)-(latency(ii)-aa)*0.2);
    temp=[ones((ff-ee)+1,1) (ee:ff)'./handles.samplerate];
    handles.fEPSP_r2(:,ii)=regress(handles.waveform(ee:ff,ii),temp)*str2num(get(handles.Polarity,'String'));
end
axes(handles.axes5)
cla(handles.axes5,'reset');
hold on
plot(handles.fEPSP_r2(2,:),'.','MarkerSize',12)
title('Auto slope 20 - 80%')
ylim([0 max(abs(handles.fEPSP_r2(2,:)))*1.2])
hold off

if handles.after == 1
    axes(handles.axes6)
    if isfield(handles,'hSetPeak3')
        set(handles.hSetPeak3,'Visible','off');
    end
    if isfield(handles,'hSetPeak4')
        set(handles.hSetPeak4,'Visible','off');
    end

    hold on
    handles.hSetPeak3 = plot([points3(1,1),points3(1,1)],handles.axes1.YLim,'y');
    handles.hSetPeak4 = plot([points3(2,1),points3(2,1)],handles.axes1.YLim,'y');
    hold off
    aa=floor(points3(1,1)/1000*handles.samplerate);
    bb=floor(points3(2,1)/1000*handles.samplerate);
    [valley_after,latency_after]=max(abs(handles.waveform_after(aa:bb,:)),[],1);
    latency_after=latency_after+aa-1;
    handles.latency_ms_after=latency_after/handles.samplerate*1000-str2num(get(handles.Sti_start,'String'));
    handles.peak_after=(valley_after.*str2num(get(handles.Polarity,'String'))-handles.baseline_after).*str2num(get(handles.Polarity,'String'));


    axes(handles.axes3)
    hold on
    plot((length(handles.peak)+4):(length(handles.peak)+length(handles.peak_after)+3),handles.peak_after,'.','MarkerSize',12);
    ylim([0 max(abs([handles.peak,handles.peak_after]))*1.2])
    title('Peak')
    hold off

    axes(handles.axes4)
    hold on
    plot((length(handles.latency_ms)+4):(length(handles.latency_ms)+length(handles.latency_ms_after)+3),handles.latency_ms_after,'.','MarkerSize',12);
    ylim([0 max(abs([handles.latency_ms,handles.latency_ms_after]))*1.2])
    title('Peak Latency')
    hold off

    handles.fEPSP_r2_after=zeros(2,size(handles.waveform_after,2));
    for ii=1:size(handles.waveform_after,2)
        ee=floor(aa+(latency_after(ii)-aa)*0.2);
        ff=floor(latency_after(ii)-(latency_after(ii)-aa)*0.2);
        temp=[ones((ff-ee)+1,1) (ee:ff)'./handles.samplerate];
        handles.fEPSP_r2_after(:,ii)=regress(handles.waveform_after(ee:ff,ii),temp)*str2num(get(handles.Polarity,'String'));
    end
    axes(handles.axes5)
    hold on
    plot((length(handles.fEPSP_r2)+4):(length(handles.fEPSP_r2)+length(handles.fEPSP_r2_after)+3),handles.fEPSP_r2_after(2,:),'.','MarkerSize',12)
    title('Auto slope 20 - 80%')
    ylim([0 max(abs([handles.fEPSP_r2(2,:),handles.fEPSP_r2_after(2,:)]))*1.2])
    hold off

end


guidata(hObject,handles)


function Sti_start_Callback(hObject, eventdata, handles)
% hObject    handle to Sti_start (see GCBO)
% eventdata  reserved - to be defined in a future version of MATLAB
% handles    structure with handles and user data (see GUIDATA)

% Hints: get(hObject,'String') returns contents of Sti_start as text
%        str2double(get(hObject,'String')) returns contents of Sti_start as a double


% --- Executes during object creation, after setting all properties.
function Sti_start_CreateFcn(hObject, eventdata, handles)
% hObject    handle to Sti_start (see GCBO)
% eventdata  reserved - to be defined in a future version of MATLAB
% handles    empty - handles not created until after all CreateFcns called

% Hint: edit controls usually have a white background on Windows.
%       See ISPC and COMPUTER.
if ispc && isequal(get(hObject,'BackgroundColor'), get(0,'defaultUicontrolBackgroundColor'))
    set(hObject,'BackgroundColor','white');
end


function defSP_start_Callback(hObject, eventdata, handles)
% hObject    handle to defSP_start (see GCBO)
% eventdata  reserved - to be defined in a future version of MATLAB
% handles    structure with handles and user data (see GUIDATA)

% Hints: get(hObject,'String') returns contents of defSP_start as text
%        str2double(get(hObject,'String')) returns contents of defSP_start as a double


% --- Executes during object creation, after setting all properties.
function defSP_start_CreateFcn(hObject, eventdata, handles)
% hObject    handle to defSP_start (see GCBO)
% eventdata  reserved - to be defined in a future version of MATLAB
% handles    empty - handles not created until after all CreateFcns called

% Hint: edit controls usually have a white background on Windows.
%       See ISPC and COMPUTER.
if ispc && isequal(get(hObject,'BackgroundColor'), get(0,'defaultUicontrolBackgroundColor'))
    set(hObject,'BackgroundColor','white');
end


function defSP_end_Callback(hObject, eventdata, handles)
% hObject    handle to defSP_end (see GCBO)
% eventdata  reserved - to be defined in a future version of MATLAB
% handles    structure with handles and user data (see GUIDATA)

% Hints: get(hObject,'String') returns contents of defSP_end as text
%        str2double(get(hObject,'String')) returns contents of defSP_end as a double


% --- Executes during object creation, after setting all properties.
function defSP_end_CreateFcn(hObject, eventdata, handles)
% hObject    handle to defSP_end (see GCBO)
% eventdata  reserved - to be defined in a future version of MATLAB
% handles    empty - handles not created until after all CreateFcns called

% Hint: edit controls usually have a white background on Windows.
%       See ISPC and COMPUTER.
if ispc && isequal(get(hObject,'BackgroundColor'), get(0,'defaultUicontrolBackgroundColor'))
    set(hObject,'BackgroundColor','white');
end


function XlsName_Callback(hObject, eventdata, handles)
% hObject    handle to XlsName (see GCBO)
% eventdata  reserved - to be defined in a future version of MATLAB
% handles    structure with handles and user data (see GUIDATA)

% Hints: get(hObject,'String') returns contents of XlsName as text
%        str2double(get(hObject,'String')) returns contents of XlsName as a double


% --- Executes during object creation, after setting all properties.
function XlsName_CreateFcn(hObject, eventdata, handles)
% hObject    handle to XlsName (see GCBO)
% eventdata  reserved - to be defined in a future version of MATLAB
% handles    empty - handles not created until after all CreateFcns called

% Hint: edit controls usually have a white background on Windows.
%       See ISPC and COMPUTER.
if ispc && isequal(get(hObject,'BackgroundColor'), get(0,'defaultUicontrolBackgroundColor'))
    set(hObject,'BackgroundColor','white');
end


% --- Executes on button press in WriteXls.
function WriteXls_Callback(hObject, eventdata, handles)
% hObject    handle to WriteXls (see GCBO)
% eventdata  reserved - to be defined in a future version of MATLAB
% handles    structure with handles and user data (see GUIDATA)

filename=[get(handles.XlsName,'String'),getappdata(0,'filename'),'.xls'];
if handles.after == 1
    col1=[handles.MS(2,:),[0,0,0],handles.MS_after(2,:)]';
    col2=[handles.fEPSP_r2(2,:),[0,0,0],handles.fEPSP_r2_after(2,:)]';
    col3=[handles.peak,[0,0,0],handles.peak_after]';
    col4=[handles.latency_ms,[0,0,0],handles.latency_ms_after]';
else
    col1=handles.MS(2,:)';
    col2=handles.fEPSP_r2(2,:)';
    col3=handles.peak';
    col4=handles.latency_ms';
end

titlename = {'MSlop','AutoSlope','Amplitude','Latency'};
xlswrite(filename,titlename(1:4));
xlswrite(filename,[col1 col2 col3 col4],1,'A2');

guidata(hObject,handles);


% --- Executes on button press in DrawWave.
function DrawWave_Callback(hObject, eventdata, handles)
% hObject    handle to DrawWave (see GCBO)
% eventdata  reserved - to be defined in a future version of MATLAB
% handles    structure with handles and user data (see GUIDATA)
WaveformNum_before=str2num(get(handles.WaveformNum_before,'String'));
WaveformNum_after=str2num(get(handles.WaveformNum_after,'String'));
figure
hold on
plot((1:length(handles.waveform))./handles.samplerate*1000,handles.waveform(:,WaveformNum_before),'b');
if handles.after == 1
    plot((1:length(handles.waveform_after))./handles.samplerate*1000,handles.waveform_after(:,WaveformNum_after),'r');
end
hold off

guidata(hObject,handles);


function WaveformNum_before_Callback(hObject, eventdata, handles)
% hObject    handle to WaveformNum_before (see GCBO)
% eventdata  reserved - to be defined in a future version of MATLAB
% handles    structure with handles and user data (see GUIDATA)

% Hints: get(hObject,'String') returns contents of WaveformNum_before as text
%        str2double(get(hObject,'String')) returns contents of WaveformNum_before as a double


% --- Executes during object creation, after setting all properties.
function WaveformNum_before_CreateFcn(hObject, eventdata, handles)
% hObject    handle to WaveformNum_before (see GCBO)
% eventdata  reserved - to be defined in a future version of MATLAB
% handles    empty - handles not created until after all CreateFcns called

% Hint: edit controls usually have a white background on Windows.
%       See ISPC and COMPUTER.
if ispc && isequal(get(hObject,'BackgroundColor'), get(0,'defaultUicontrolBackgroundColor'))
    set(hObject,'BackgroundColor','white');
end


function WaveformNum_after_Callback(hObject, eventdata, handles)
% hObject    handle to WaveformNum_after (see GCBO)
% eventdata  reserved - to be defined in a future version of MATLAB
% handles    structure with handles and user data (see GUIDATA)

% Hints: get(hObject,'String') returns contents of WaveformNum_after as text
%        str2double(get(hObject,'String')) returns contents of WaveformNum_after as a double


% --- Executes during object creation, after setting all properties.
function WaveformNum_after_CreateFcn(hObject, eventdata, handles)
% hObject    handle to WaveformNum_after (see GCBO)
% eventdata  reserved - to be defined in a future version of MATLAB
% handles    empty - handles not created until after all CreateFcns called

% Hint: edit controls usually have a white background on Windows.
%       See ISPC and COMPUTER.
if ispc && isequal(get(hObject,'BackgroundColor'), get(0,'defaultUicontrolBackgroundColor'))
    set(hObject,'BackgroundColor','white');
end


% --- Executes when figure1 is resized.
function figure1_SizeChangedFcn(hObject, eventdata, handles)
% hObject    handle to figure1 (see GCBO)
% eventdata  reserved - to be defined in a future version of MATLAB
% handles    structure with handles and user data (see GUIDATA)


% --- Executes on key release with focus on figure1 or any of its controls.
function figure1_WindowKeyReleaseFcn(hObject, eventdata, handles)
% hObject    handle to figure1 (see GCBO)
% eventdata  structure with the following fields (see MATLAB.UI.FIGURE)
%	Key: name of the key that was released, in lower case
%	Character: character interpretation of the key(s) that was released
%	Modifier: name(s) of the modifier key(s) (i.e., control, shift) released
% handles    structure with handles and user data (see GUIDATA)


% --- Executes on key press with focus on figure1 or any of its controls.
function figure1_WindowKeyPressFcn(hObject, eventdata, handles)
% hObject    handle to figure1 (see GCBO)
% eventdata  structure with the following fields (see MATLAB.UI.FIGURE)
%	Key: name of the key that was pressed, in lower case
%	Character: character interpretation of the key(s) that was pressed
%	Modifier: name(s) of the modifier key(s) (i.e., control, shift) pressed
% handles    structure with handles and user data (see GUIDATA)


% --- Executes on mouse press over figure background, over a disabled or
% --- inactive control, or over an axes background.
function figure1_WindowButtonUpFcn(hObject, eventdata, handles)
% hObject    handle to figure1 (see GCBO)
% eventdata  reserved - to be defined in a future version of MATLAB
% handles    structure with handles and user data (see GUIDATA)


% --- Executes on key press with focus on figure1 and none of its controls
